# Supplementary material for: Distribution and Variation Characteristics of Branched Glycerol Dialkyl Glycerol Tetraethers (BrGDGTs) in Sediment Cores Along the Nearshore-to-Offshore Gradient of the East China Sea and Their Correlation with Microbial Community Diversity
Source: Biology (Basel). 2025 Aug 18;14(8):1077. doi: 10.3390/biology14081077 (PMC12383918; doi:10.3390/biology14081077)
Supplement: Supplementary file 1 [file biology-14-01077-s001.zip]

Archive with 9 entries (9 files):
- Supplementary Materials_Figure/Figure S1.(a).png
- Supplementary Materials_Figure/Figure S1.(b).png
- Supplementary Materials_Figure/Figure S1.(c).png
- Supplementary Materials_Figure/Figure S1.(d).png
- Supplementary Materials_Figure/Figure S1.(e).png
- Supplementary Materials_Figure/Figure S1.(f).png
- Supplementary Materials_Figure/Figure S2.png
- Supplementary Materials_Figure/Supplementary Figures.pdf
- Table S1.xlsx
