# Supplementary material for: Distribution and Variation Characteristics of Branched Glycerol Dialkyl Glycerol Tetraethers (BrGDGTs) in Sediment Cores Along the Nearshore-to-Offshore Gradient of the East China Sea and Their Correlation with Microbial Community Diversity
Source: Biology (Basel). 2025 Aug 18;14(8):1077. doi: 10.3390/biology14081077 (PMC12383918; doi:10.3390/biology14081077)
Supplement: Supplementary file 1 [file biology-14-01077-s001.zip › Table S1.xlsx]

## Sheet: Table S1
Table S1. The contents and distribution of brGDGTs in the sediment samples of this study.
Sample	Sediment depth(cm)		Relative abundance of individual brGDGT compound (%)															brGDGTs (ng/g dw)	bGDGTs (μg/g TOC)	IPL/CLbr	#Rinstetra	MBT'5Me	CBT5Me	MAT (℃)	BWT(℃)	pH
			Ia	Ib	Ic	IIa	IIa'	IIb	IIb'	IIc	IIc'	IIIa	IIIa'	IIIb	IIIb'	IIIc	IIIc'
A1-1	1	IPL	32.8397	14.8629	9.23705	7.83262	7.12623	5.64026	8.01918	0.563532	3.70546	3.01513	4.97577	1.7027	0.479482	0	0	3.36108	9.39253	0.290343	0.58548	0.769546	0.224229	15.6322	22.088	7.45208
		CL	21.6795	16.162	11.901	15.6708	10.1745	4.55409	5.9057	0.397587	3.84908	3.7326	5.07095	0.184351	0.416903	0.0887622	0.212154	11.5762	32.3498		0.803418	0.67131	0.251683	12.5427	16.243	7.40459
A1-2	3	IPL	32.645	14.1085	11.0721	8.59997	5.90137	6.20431	6.62258	0.316819	3.94386	3.0359	5.25571	1.56502	0.728843	0	0	3.24895	8.90557	0.230963	0.626931	0.761038	0.243125	15.3646	21.5817	7.41939
A1-2	A1-2	CL	22.2219	16.3092	12.1499	14.9866	10.5983	3.22545	6.3793	0.484662	3.45599	3.54213	5.66854	0.237146	0.505688	0.0758397	0.159341	14.067	38.5584		0.801266	0.695023	0.265957	13.2885	17.6539	7.3799
A1-3	5	IPL	28.8219	16.032	11.9003	8.16048	7.28521	5.56436	7.72118	0.889359	3.3956	3.03844	5.36841	1.42408	0.398657	0	0	4.04991	11.8026	0.299299	0.701843	0.762755	0.178958	15.4187	21.6839	7.5304
A1-3	A1-3	CL	20.0645	18.3615	12.853	13.9603	6.584	4.19355	8.1791	0.505442	4.91158	3.83073	5.62303	0.204504	0.496783	0.0440759	0.187976	13.5313	39.4341		0.859367	0.695129	0.120999	13.2918	17.6602	7.63067
A1-4	7	IPL	32.2562	13.1636	9.65984	6.9025	8.7082	6.09567	7.51125	0.55236	4.19409	3.10929	6.67859	0.762601	0.405882	0	0	3.67097	10.6432	0.346977	0.589751	0.767773	0.252379	15.5765	21.9825	7.40338
A1-4	A1-4	CL	22.8793	16.3764	11.9788	15.4666	7.92653	2.81045	7.40519	0.393558	3.68861	3.6683	6.5309	0.232342	0.433067	0.0788098	0.13116	10.5799	30.6741		0.787242	0.696373	0.24057	13.3309	17.7342	7.42381
A1-5	9	IPL	31.9476	13.7775	9.46326	8.8351	8.13373	5.36313	6.61813	0.571072	3.67072	3.43058	6.87476	0.871542	0.442882	0	0	4.05426	11.2249	0.35382	0.59259	0.752006	0.278529	15.0806	21.0443	7.35815
A1-5	A1-5	CL	23.5066	16.1517	12.1172	16.0413	6.87138	3.57387	6.36414	0.531638	3.46184	3.98142	6.333	0.270392	0.53504	0.101784	0.158596	11.4585	31.725		0.780024	0.68212	0.25023	12.8827	16.8862	7.4071
A1-6	11	IPL	29.7457	14.6883	10.6504	6.67813	9.85961	5.58716	6.95456	0.6856	3.62554	3.2694	7.44495	0.512124	0.29853	0	0	4.32419	11.5588	0.357273	0.653344	0.772521	0.230378	15.7258	22.265	7.44145
A1-6	A1-6	CL	23.4158	15.6767	11.5218	15.6335	8.82658	3.83647	5.99878	0.435431	3.31093	3.64677	6.67921	0.281246	0.51467	0.0432474	0.178861	12.1033	32.3527		0.765008	0.682441	0.273374	12.8928	16.9053	7.36706
A1-7	13	IPL	36.2845	11.1595	7.45472	7.92373	10.277	5.13799	5.33118	0.662178	2.84592	4.07549	7.78563	0.704736	0.357434	0	0	2.29813	5.59014	0.211402	0.474855	0.75516	0.401249	15.1798	21.232	7.14584
A1-7	A1-7	CL	24.1284	15.4114	11.0596	14.9571	7.97765	3.81006	6.60313	0.282281	3.71726	4.16602	6.85799	0.31292	0.505519	0.0755265	0.13511	10.8709	26.4432		0.741721	0.685491	0.260648	12.9887	17.0867	7.38908
A1-8	15	IPL	34.3215	11.1187	7.55679	10.2022	10.0356	5.61962	4.75259	0.562374	2.62276	4.50407	7.48648	0.894161	0.323222	0	0	3.00943	7.56041	0.225678	0.494977	0.717288	0.404614	13.9887	18.9786	7.14002
A1-8	A1-8	CL	24.7356	16.5986	10.2964	16.1872	8.25062	5.04387	4.32397	0.306954	2.98205	3.2333	7.03687	0.292552	0.509604	0.0912397	0.111156	13.3351	33.5009		0.720338	0.675776	0.277317	12.6832	16.5087	7.36024
A1-9	17	IPL	36.3053	12.1269	7.91015	10.5497	7.09853	5.58644	5.26769	0.582188	2.64296	4.21086	6.226	1.06452	0.428787	0	0	3.09008	7.83349	0.265719	0.496025	0.729148	0.370649	14.3617	19.6843	7.19878
A1-9	A1-9	CL	26.2252	15.417	10.2991	14.7387	9.25173	3.86699	5.28362	0.342774	3.09605	3.96574	6.66087	0.226657	0.42899	0.083013	0.113546	11.6291	29.4804		0.693382	0.693887	0.310477	13.2528	17.5863	7.30287
A1-10	19	IPL	40.6405	12.5721	7.68255	11.3288	6.49674	3.66599	4.80538	0.643533	2.1594	4.07269	4.9204	0.694291	0.317559	0	0	2.10437	5.10997	0.186222	0.458775	0.755465	0.443787	15.1894	21.2502	7.07225
A1-10	A1-10	CL	24.4868	15.346	10.7752	16.6302	8.03617	3.86956	5.78909	0.3279	3.0735	3.47337	7.26133	0.290597	0.402219	0.102393	0.135693	11.3003	27.4402		0.729062	0.675592	0.293531	12.6774	16.4977	7.33219
A1-11	21	IPL	39.4793	10.4039	6.62883	11.2114	6.7729	4.75144	4.1181	0.43067	1.9667	4.76314	7.09731	1.91542	0.460913	0	0	2.09153	5.4506	0.192906	0.418699	0.727604	0.474433	14.3132	19.5925	7.01923
A1-11	A1-11	CL	23.9644	15.4982	10.7884	17.1522	6.8529	3.01718	6.77406	0.411762	3.30666	4.62434	6.681	0.217379	0.44763	0.0913825	0.172475	10.8422	28.2553		0.737795	0.66596	0.278027	12.3744	15.9246	7.35901
A1-12	23	IPL	42.0042	9.88843	6.93005	9.10269	8.17761	4.20684	4.47291	0.381289	2.37644	3.71162	7.14597	1.14109	0.460838	0	0	3.61718	10.1656	0.311613	0.403731	0.771697	0.504172	15.6999	22.216	6.96778
A1-12	A1-12	CL	25.1495	15.6176	10.5527	14.5506	8.6804	4.34407	5.75757	0.328205	3.38502	4.10729	6.54247	0.321053	0.463829	0.0656282	0.134034	11.6079	32.6223		0.715572	0.687472	0.274412	13.051	17.2046	7.36527
A1-13	25	IPL	38.5686	11.2263	6.96204	11.0671	7.16543	4.36266	4.70725	0.819992	2.36925	4.05701	6.35398	1.74119	0.599213	0	0	2.5739	6.98556	0.216382	0.443124	0.736494	0.446943	14.5927	20.1214	7.06679
A1-13	A1-13	CL	23.2543	16.7029	10.6359	13.7768	10.6347	3.99789	5.62694	0.40686	2.92154	4.09018	6.96183	0.25611	0.491965	0.0934392	0.148632	11.8952	32.2835		0.75059	0.694342	0.257794	13.2671	17.6134	7.39402
A1-14	27	IPL	38.9144	11.2007	6.32766	10.2804	8.15768	4.89633	4.62549	0.522751	1.91698	4.33328	6.62715	1.7189	0.478246	0	0	2.11189	5.74012	0.173543	0.422659	0.73805	0.442109	14.6417	20.214	7.07515
A1-14	A1-14	CL	25.8639	15.3444	10.9071	12.6717	10.3187	3.47763	6.004	0.336608	3.31774	4.29798	6.53386	0.199543	0.480148	0.0966147	0.150098	12.1692	33.076		0.713006	0.714896	0.293995	13.9135	18.8363	7.33139
A1-15	29	IPL	38.0985	11.0299	7.25054	11.4877	6.18878	4.63392	5.21032	0.650141	2.31941	4.2548	7.05165	1.39538	0.428955	0	0	2.11315	5.9081	0.204225	0.452847	0.728359	0.42683	14.3369	19.6374	7.10158
A1-15	A1-15	CL	25.9713	14.7923	10.8004	12.1341	11.0772	4.01805	5.87571	0.397082	3.25455	3.9303	6.68989	0.259467	0.556392	0.077671	0.16553	10.3472	28.9294		0.705786	0.715734	0.299359	13.9398	18.8862	7.32211
A1-16	31	IPL	35.0275	13.1627	8.44259	10.2551	8.46528	4.62992	5.45806	0.644626	2.28984	4.13663	5.15096	1.83789	0.498863	0	0	2.35485	6.50005	0.217812	0.530573	0.742247	0.363927	14.7737	20.4637	7.21041
A1-16	A1-16	CL	27.2424	16.2938	10.8091	13.5051	8.19308	3.49148	6.21789	0.396252	3.27649	4.08381	5.60042	0.194757	0.454478	0.0850229	0.155816	10.8114	29.8425		0.697613	0.716749	0.274643	13.9718	18.9466	7.36487
A1-17	33	IPL	39.702	9.93685	5.84988	10.0624	7.11464	4.92939	4.64165	0.6056	2.35006	4.12762	6.51601	3.55274	0.611102	0	0	1.80071	5.20246	0.13875	0.389928	0.737747	0.464742	14.6322	20.196	7.036
A1-17		CL	23.6992	15.3744	10.4498	14.902	9.78568	3.34384	7.06849	0.519085	3.56858	3.79061	6.49722	0.381742	0.336675	0.0652248	0.217506	12.9781	37.4953		0.732461	0.687071	0.273331	13.0384	17.1807	7.36714
A2-1	1	IPL	30.6187	17.4554	8.04186	10.3513	9.14968	6.35077	5.7747	0.66405	2.21519	4.18359	3.97737	0.800141	0.417223	0	0	6.91131	7.08173	0.320705	0.597675	0.722533	0.228998	14.1537	19.2907	7.44383
A2-1		CL	27.6718	17.2209	8.46469	18.6812	6.42641	3.77207	6.25152	0.477511	2.14381	3.65893	4.32209	0.354521	0.338167	0.101623	0.114748	21.5503	22.0817		0.640028	0.667408	0.287187	12.42	16.0108	7.34317
A2-2	3	IPL	40.9052	13.9273	6.75322	7.78661	8.85064	5.59545	5.77339	0.609302	2.09002	3.51786	3.58715	0.216935	0.386941	0	0	5.11422	6.49037	0.328669	0.445456	0.77863	0.356935	15.9179	22.6285	7.2225
A2-2	A1-2	CL	29.7726	16.5381	7.52524	16.3107	8.86573	4.03776	5.88216	0.545421	1.84678	3.55962	4.18619	0.337785	0.37274	0.0959506	0.123235	15.5604	19.7474		0.586757	0.687653	0.317402	13.0567	17.2153	7.2909
A2-3	5	IPL	47.3089	12.3035	7.4916	6.86975	6.69295	4.6033	4.70775	0.508055	2.58648	2.89421	3.02395	0.738209	0.271341	0	0	2.9746	8.26398	0.493227	0.406633	0.818548	0.449669	17.1733	25.0036	7.06207
A2-3	A1-3	CL	26.0121	16.3126	9.44879	16.2307	8.29601	5.66201	5.36091	0.491009	3.50707	3.14009	4.71555	0.238624	0.324926	0.0795133	0.180055	6.03089	16.7549		0.680081	0.669798	0.266897	12.4951	16.153	7.37827
A2-4	7	IPL	39.1271	12.7364	6.60621	10.0433	7.20075	4.80176	4.9424	0.418135	2.73215	3.69857	5.02243	1.57801	1.09281	0	0	2.41145	4.89234	0.367351	0.443799	0.755116	0.39925	15.1784	21.2294	7.1493
A2-4	A1-4	CL	28.1087	16.1637	9.53781	16.9104	6.71873	3.76587	5.61237	0.59506	2.78144	3.50181	5.39344	0.291428	0.383152	0.0795782	0.156465	6.56445	13.3179		0.654882	0.684753	0.306554	12.9655	17.0428	7.30966
A2-5	9	IPL	44.8929	12.7696	8.8599	8.32274	6.34569	3.96107	5.33466	0.303672	3.01655	2.2109	3.42119	0.449367	0.111758	0	0	2.82078	5.43018	0.300549	0.458333	0.818025	0.431254	17.1569	24.9725	7.09393
A2-5	A1-5	CL	29.3607	15.6298	9.70373	16.0645	6.81441	3.68839	5.64571	0.353795	3.0938	3.71869	5.08947	0.31156	0.318447	0.0597617	0.147231	9.38541	18.0675		0.640602	0.696568	0.320687	13.3371	17.7458	7.28521
A2-6	11	IPL	53.3698	9.71391	5.81342	9.10265	5.24377	3.25787	3.76003	0.226305	1.86478	2.88822	3.75983	0.643182	0.356284	0	0	3.80169	6.54023	0.462764	0.309748	0.816586	0.607149	17.1116	24.8869	6.78963
A2-6	A1-6	CL	27.1444	14.7859	9.37836	18.3399	7.34447	4.62574	4.6783	0.435498	2.78307	4.25885	5.37879	0.262772	0.347046	0.0914804	0.14549	8.21519	14.133		0.653741	0.649735	0.341035	11.8642	14.9592	7.25001
A2-7	13	IPL	51.1141	8.90807	4.87776	8.36868	8.3488	3.4487	4.13003	0.18356	1.84913	3.6486	4.0557	0.914234	0.152613	0	0	2.6083	4.37295	0.329862	0.287575	0.805715	0.614296	16.7697	24.2401	6.77727
A2-7	A1-7	CL	28.1296	15.9473	8.31129	16.5892	7.61126	3.32371	6.03671	0.384418	2.57705	4.02093	6.02786	0.346999	0.476451	0.0905596	0.12667	7.90723	13.2569		0.621703	0.68297	0.315497	12.9094	16.9367	7.29419
A2-8	15	IPL	42.2651	12.0842	7.23598	9.67721	6.13058	4.4789	5.18941	0.314679	2.61437	3.53356	5.26769	0.896852	0.311493	0	0	3.91149	6.40004	0.475398	0.43121	0.773785	0.426464	15.7655	22.3402	7.10222
A2-8	A1-8	CL	28.3586	15.4904	9.4513	16.9758	7.80454	2.92097	6.23178	0.502107	2.29021	3.90986	5.06909	0.408086	0.369334	0.063098	0.1549	8.22782	13.4625		0.645269	0.68678	0.333716	13.0292	17.1634	7.26267
A2-9	17	IPL	48.6503	9.59928	6.48153	8.63357	8.27875	4.18116	3.19042	0.52836	1.73803	3.52318	4.01199	0.868745	0.314646	0	0	3.82775	6.35271	0.383148	0.348555	0.793299	0.586952	16.3793	23.5013	6.82457
A2-9	A1-9	CL	27.567	16.0391	9.56957	15.6817	6.43386	4.16124	6.29148	0.41882	2.90982	4.25911	5.58543	0.390322	0.402792	0.100239	0.189532	9.99027	16.5803		0.661548	0.684402	0.273092	12.9545	17.0219	7.36755
A2-10	19	IPL	41.2142	9.93493	6.6827	10.1891	9.25376	4.08922	4.62659	0.537746	2.23634	4.43891	5.47344	0.835888	0.487107	0	0	3.38613	5.78772	0.478925	0.402898	0.750217	0.512186	15.0243	20.9379	6.95392
A2-10	A1-10	CL	29.5172	15.6953	8.53579	19.7356	4.89686	3.39642	5.61836	0.590257	2.1156	4.08485	4.78811	0.375484	0.393763	0.0956479	0.16078	7.07028	12.0848		0.609636	0.65904	0.340721	12.1568	15.5129	7.25055
A2-11	21	IPL	45.8512	12.0123	6.40079	7.43894	7.87542	4.43375	4.93227	0.629265	2.16437	3.43251	4.04373	0.640433	0.145022	0	0	3.34661	5.54501	0.418195	0.386122	0.801313	0.456534	16.6313	23.9781	7.0502
A2-11	A1-11	CL	29.9621	15.2395	8.60588	16.7735	8.46711	3.58694	5.40963	0.430409	2.36981	3.65859	4.59252	0.389865	0.309882	0.0770075	0.127305	8.00252	13.2594		0.603099	0.687575	0.357499	13.0542	17.2107	7.22153
A2-12	23	IPL	42.1846	12.2256	5.76327	12.6248	7.16149	4.44687	3.25186	0.403076	2.05244	3.93315	4.1452	1.28831	0.519295	0	0	2.79425	4.45556	0.370493	0.394728	0.737589	0.492803	14.6272	20.1865	6.98745
A2-12	A1-12	CL	30.5157	16.422	8.90386	16.6722	6.57691	3.58165	5.38938	0.334194	2.33543	3.78447	4.59843	0.348653	0.322688	0.0824208	0.132126	7.54198	12.026		0.61298	0.696157	0.325784	13.3241	17.7213	7.27639
A2-13	25	IPL	42.2597	11.1506	6.56022	11.0319	9.07637	4.32015	4.07908	0.709268	2.08032	3.52875	4.22964	0.745695	0.228376	0	0	4.05788	6.6978	0.390038	0.404717	0.753772	0.503817	15.1361	21.1494	6.9684
A2-13	A1-13	CL	31.6322	15.7507	8.6251	17.2983	6.80605	3.80012	4.89094	0.372861	2.51409	3.05948	4.4208	0.246298	0.34108	0.0746867	0.167284	10.4038	17.1722		0.589218	0.695417	0.358008	13.3009	17.6773	7.22065
A2-14	27	IPL	43.7518	11.5304	6.47078	11.1955	8.63928	3.96931	4.04201	0.393401	1.67832	3.95802	3.90696	0.306071	0.158201	0	0	4.16115	7.36203	0.395488	0.396288	0.759857	0.512403	15.3275	21.5115	6.95354
A2-14	A1-14	CL	32.2934	15.4233	8.193	15.5903	7.90777	3.25217	5.45811	0.339807	2.45047	3.84101	4.3515	0.330473	0.372388	0.0645412	0.131707	10.5215	18.615		0.568941	0.708318	0.363945	13.7066	18.4449	7.21038
A2-15	29	IPL	41.7185	11.6638	5.63192	12.1777	8.72072	4.68111	4.36723	0.484422	1.58761	3.73103	4.36036	0.619024	0.25664	0	0	3.79774	7.03206	0.374279	0.38851	0.736862	0.480468	14.6043	20.1433	7.00879
A2-15	A1-15	CL	33.1328	15.5341	7.36443	16.6403	7.21052	3.18361	5.28669	0.368094	2.14799	3.64546	4.59136	0.286252	0.414464	0.0714606	0.12253	10.1468	18.7883		0.540108	0.701542	0.37546	13.4935	18.0417	7.19045
A2-16	31	IPL	43.2769	11.0595	5.15204	11.7586	8.83079	4.69448	3.56907	0.362373	1.7361	3.87745	4.75943	0.776627	0.146676	0	0	3.92688	6.65342	0.369902	0.359122	0.741924	0.519196	14.7635	20.4445	6.94179
A2-16	A1-16	CL	31.8834	14.8183	7.483	16.6994	7.75697	4.6098	5.09657	0.476226	2.18861	3.42722	4.62469	0.364961	0.404843	0.0573911	0.10861	10.616	17.987		0.549681	0.682449	0.361212	12.893	16.9057	7.2151
A2-17	33	IPL	41.6081	9.21939	4.14463	12.5923	11.7281	4.00669	4.38555	0.445404	1.21061	4.20404	5.02477	1.29337	0.137137	0	0	2.25291	3.77103	0.186503	0.318501	0.721224	0.573273	14.1125	19.2129	6.84824
A2-17		CL	30.7177	15.7374	8.01249	18.0444	6.57116	3.01019	5.86149	0.60441	2.13794	3.76045	4.6348	0.245236	0.483705	0.0724063	0.106203	12.0798	20.2197		0.583143	0.681807	0.351891	12.8728	16.8675	7.23123
A2-18	35	IPL	37.706	13.0895	6.61369	12.2731	8.59811	5.51429	4.29912	0.550088	1.62284	3.76346	4.56445	1.16463	0.24073	0	0	2.82771	4.8298	0.341006	0.458408	0.722036	0.407838	14.138	19.2612	7.13444
A2-18	A2-18	CL	32.5236	14.6865	7.97693	19.399	4.99899	2.3892	6.90211	0.421472	2.08393	3.28082	4.34676	0.229062	0.57196	0.0711216	0.118526	8.29224	14.1634		0.55521	0.684045	0.375467	12.9432	17.0007	7.19044
A2-19	37	IPL	43.9027	11.7125	6.30472	11.7414	5.89271	4.38712	3.62625	0.625744	1.73957	3.74846	4.51977	1.49688	0.302139	0	0	3.22098	5.18138	0.183597	0.392797	0.751249	0.494098	15.0568	20.9993	6.98521
A2-19	A2-19	CL	32.4783	14.6519	7.28941	20.9089	3.36746	3.3804	5.91323	0.353983	2.47474	3.84781	4.37449	0.228431	0.517945	0.0873926	0.125613	17.5438	28.2215		0.537135	0.656364	0.374778	12.0727	15.3537	7.19163
A2-20	39	IPL	39.8929	13.261	6.03343	11.4588	8.62433	5.37761	3.70953	0.708405	1.65526	3.43917	4.19324	1.48185	0.164478	0	0	3.82261	6.01723	0.260278	0.427927	0.738261	0.428736	14.6483	20.2265	7.09829
A2-20	A2-20	CL	31.3455	15.1935	7.49974	18.1512	5.53942	2.69641	6.66415	0.33743	2.29327	3.98025	5.23344	0.229607	0.588665	0.0756082	0.171811	14.6866	23.1185		0.558729	0.682273	0.350523	12.8875	16.8952	7.23359
A2-21	41	IPL	39.4599	13.5012	6.5027	10.3397	9.09985	4.74508	4.86898	0.673475	1.92176	3.58511	4.36829	0.821299	0.112684	0	0	4.8928	8.46247	0.306494	0.44576	0.754548	0.406213	15.1605	21.1956	7.13725
A2-21	A2-21	CL	33.785	14.808	7.51804	15.6822	7.38297	2.93027	5.9689	0.294362	2.32145	3.44143	4.99405	0.176532	0.486361	0.0704626	0.140008	15.9638	27.6106		0.531875	0.715161	0.379853	13.9218	18.8521	7.18285
A2-22	43	IPL	42.3509	10.2188	4.75999	12.7349	9.14854	4.8109	3.89917	0.490745	1.24665	3.93494	4.9428	1.19014	0.271456	0	0	2.92878	4.9739	0.30812	0.344303	0.722936	0.530643	14.1663	19.3147	6.92199
A2-22	A2-22	CL	32.8672	16.1665	7.20408	16.1748	7.13301	3.41794	5.83613	0.564688	1.8917	3.62303	4.09071	0.355157	0.438822	0.0913818	0.144923	9.5053	16.1427		0.543668	0.702812	0.344358	13.5334	18.1173	7.24426
A2-23	45	IPL	40.1795	12.7469	5.6133	10.11	9.50393	5.30738	4.0474	0.518564	1.63987	3.49596	5.19055	1.12434	0.522341	0	0	4.10632	6.90471	0.430789	0.409525	0.750782	0.432228	15.0421	20.9715	7.09224
A2-23	A2-23	CL	33.1459	13.8474	6.98764	17.6343	7.87785	3.78568	5.47567	0.297938	2.17036	3.35992	4.45396	0.323924	0.39044	0.0912194	0.157811	9.5321	16.028		0.515416	0.682795	0.404552	12.9039	16.9263	7.14012
A3-1	1	IPL	38.2432	14.6309	4.661	10.9644	8.54774	6.3784	5.07238	0.688837	1.25211	4.78389	4.06287	0.30112	0.413153	0	0	3.2201	6.0124	0.182505	0.416318	0.71605	0.345257	13.9498	18.905	7.24271
A3-1		CL	30.5077	15.0951	5.29468	17.382	8.31707	3.57401	7.44188	0.35398	1.76569	4.00135	5.06492	0.106738	0.843085	0.085006	0.166806	17.6439	32.9437		0.504631	0.667869	0.332966	12.4345	16.0382	7.26397
A3-2	3	IPL	33.9214	14.6219	4.39024	11.1249	11.8249	5.8762	5.30836	1.02419	0.983766	4.97354	5.26989	0.140538	0.540208	0	0	3.73229	7.83871	0.167712	0.442108	0.697114	0.343164	13.3542	17.7783	7.24633
A3-2	A1-2	CL	30.1416	13.775	4.21532	16.7855	12.3674	3.36554	7.07434	0.194114	1.21931	2.88253	6.43095	0.593362	0.608869	0.114197	0.231941	22.2542	46.7391		0.46135	0.674498	0.388932	12.643	16.4326	7.16715
A3-3	5	IPL	40.8682	9.28496	3.63501	12.8878	12.9997	4.80222	4.16994	0.88266	0.723831	4.38362	5.03153	0.163656	0.166929	0	0	2.44032	4.88492	0.120251	0.307781	0.700873	0.563055	13.4725	18.002	6.86591
A3-3	A1-3	CL	37.5622	13.7449	3.2909	13.5268	11.0475	2.48929	8.36512	0.559482	1.21177	2.18673	4.86554	0.276257	0.620225	0.0815009	0.171666	20.2935	40.6225		0.372297	0.744244	0.402424	14.8365	20.5825	7.14381
A3-4	7	IPL	40.0954	12.9937	4.07734	11.4443	9.85662	5.23777	3.95121	0.742481	1.09915	4.64142	4.98589	0.48951	0.38525	0	0	2.38462	5.02223	0.286413	0.369944	0.721502	0.442129	14.1213	19.2294	7.07512
A3-4	A1-4	CL	32.9461	13.203	3.96976	14.3527	11.8014	2.35717	7.54348	0.403958	1.30841	2.63595	8.13236	0.387261	0.664218	0.1089	0.185294	8.32582	17.5349		0.421848	0.71733	0.407909	13.99	18.9811	7.13432
A3-5	9	IPL	44.9635	10.1935	3.35943	10.075	10.1576	4.80853	3.62115	0.752088	1.05657	4.81117	5.04979	0.507103	0.644553	0	0	2.25238	3.84034	0.165281	0.289019	0.741059	0.544168	14.7363	20.393	6.89859
A3-5	A1-5	CL	35.7601	13.439	3.80164	13.4556	10.4941	4.47446	6.2126	0.234928	1.48622	3.34618	6.13882	0.419772	0.485176	0.108504	0.142893	13.6276	23.2352		0.397019	0.711306	0.393559	13.8006	18.6227	7.15914
A3-6	11	IPL	41.6031	10.2851	3.70403	12.1227	10.8863	4.75296	3.55265	0.835256	0.781736	5.15677	5.09702	0.631964	0.590291	0	0	2.75828	5.20159	0.222261	0.318267	0.708543	0.541018	13.7137	18.4583	6.90404
A3-6	A1-6	CL	34.5085	14.6856	4.11752	17.4276	7.55023	2.68942	7.05077	0.540563	1.17286	3.46444	5.6394	0.390248	0.536583	0.0801585	0.146015	12.4101	23.4031		0.429937	0.688481	0.386569	13.0827	17.2646	7.17124
A3-7	13	IPL	40.0768	11.9842	3.82205	13.3354	10.0751	5.46357	3.47888	0.594276	0.831925	4.63914	4.87093	0.439098	0.388671	0	0	2.11297	3.7618	0.208202	0.351239	0.699277	0.481988	13.4223	17.907	7.00616
A3-7	A1-7	CL	32.3865	13.9878	3.90522	17.4873	9.39264	4.88612	5.63636	0.36182	1.14404	2.9954	6.51098	0.474375	0.600264	0.0682301	0.162947	10.1487	18.068		0.433541	0.661485	0.383461	12.2337	15.6583	7.17661
A3-8	15	IPL	43.844	11.052	3.67195	12.7904	9.37058	4.47072	3.85153	0.662653	0.81157	3.49144	4.34099	0.744818	0.89729	0	0	1.58333	2.94407	0.182606	0.314096	0.732253	0.532351	14.4594	19.8691	6.91903
A3-8	A1-8	CL	34.101	13.3411	4.07188	14.5689	12.5326	2.00644	7.63935	0.244763	1.53622	2.83001	6.03883	0.370287	0.459487	0.0923134	0.166787	8.67076	16.1225		0.417069	0.723876	0.425288	14.1959	19.3706	7.10425
A3-9	17	IPL	40.6892	11.1647	3.6376	13.2034	12.3736	3.90161	4.18928	0.63153	0.650091	4.31572	4.33662	0.525644	0.381019	0	0	1.63188	3.25137	0.153471	0.332302	0.715615	0.536735	13.9361	18.8791	6.91145
A3-9	A1-9	CL	30.858	12.7406	4.5521	11.9667	17.0491	3.30488	7.76911	0.699005	1.04395	3.24431	5.37409	0.450608	0.685597	0.118452	0.143407	10.6331	21.1855		0.453676	0.714767	0.400394	13.9094	18.8286	7.14732
A3-10	19	IPL	45.3336	10.0112	3.17153	12.4115	9.32204	4.27752	4.06061	0.666656	0.673807	4.48054	4.86951	0.309758	0.411776	0	0	2.5944	4.91983	0.349007	0.279481	0.728245	0.56289	14.3333	19.6306	6.8662
A3-10	A1-10	CL	33.4123	14.4048	4.21476	14.9251	11.4912	6.28001	3.11112	0.706291	0.876192	3.08175	6.20588	0.298091	0.689144	0.122197	0.181085	7.43367	14.0967		0.438853	0.675519	0.400406	12.6751	16.4934	7.1473
A3-11	21	IPL	39.1522	10.3698	3.85425	14.2697	10.3535	5.69008	3.7806	0.926388	0.8142	4.89401	5.03718	0.395301	0.462731	0	0	2.39916	4.10177	0.25205	0.338696	0.674314	0.507101	12.6372	16.4217	6.96272
A3-11	A1-11	CL	31.8913	14.3999	4.36558	15.0635	10.4704	6.54169	3.11794	0.623883	0.983649	3.90358	6.93867	0.437683	0.964026	0.155935	0.142199	9.51856	16.2736		0.456624	0.659684	0.377815	12.1771	15.5512	7.18638
A3-12	23	IPL	41.6121	10.7128	3.2051	11.914	10.9998	4.66748	4.21347	0.684096	0.77961	5.02732	5.19813	0.382276	0.603859	0	0	2.9906	5.65315	0.340062	0.308356	0.713543	0.517617	13.8709	18.7558	6.94452
A3-12	A1-12	CL	32.2318	13.4211	4.43812	8.9599	17.8236	6.42623	4.43777	0.590946	1.2175	3.36199	5.9175	0.250686	0.699305	0.0346063	0.188994	8.79427	16.6239		0.445136	0.721459	0.385625	14.1199	19.2268	7.17287
A3-13	25	IPL	40.6916	13.3405	3.69453	13.3021	9.18971	5.16049	4.64612	0.649268	0.76627	3.84204	3.96294	0.355448	0.399078	0	0	2.26507	5.47996	0.262024	0.359099	0.715497	0.436106	13.9324	18.8721	7.08554
A3-13	A1-13	CL	32.6933	12.725	3.74629	14.7116	12.7914	3.41354	6.49564	0.86335	0.703807	3.53592	6.87113	0.446211	0.719081	0.133236	0.150427	8.6445	20.9139		0.411223	0.685804	0.424805	12.9985	17.1053	7.10509
A3-14	27	IPL	38.0397	11.6156	3.64101	13.1656	10.9739	5.72409	4.89879	0.717653	0.712932	4.88062	4.69835	0.415887	0.515899	0	0	3.71792	7.78093	0.462411	0.354577	0.685182	0.446539	12.979	17.0683	7.06749
A3-14	A1-14	CL	34.7704	12.5196	3.58146	12.693	13.1444	5.06613	5.06385	0.346365	1.14755	4.46911	6.04948	0.281372	0.623623	0.0810254	0.162566	8.04029	16.8269		0.386907	0.692637	0.427468	13.2134	17.5119	7.10048
A3-15	29	IPL	38.878	12.7447	3.28664	12.4899	12.5742	4.6588	3.59549	0.821732	0.720743	4.51759	5.0869	0.314953	0.310217	0	0	2.7142	4.6593	0.255634	0.351816	0.709447	0.483589	13.7421	18.5121	7.00339
A3-15	A1-15	CL	32.7208	14.0765	3.8964	12.0965	13.0836	7.03294	3.17008	0.24676	1.42749	4.57093	6.25931	0.505207	0.604755	0.0923406	0.216428	10.6175	18.2264		0.431401	0.679168	0.377446	12.7898	16.7105	7.18702
A3-16	31	IPL	39.7853	11.0887	3.89098	12.9699	11.593	4.6449	4.4796	0.812993	0.557408	4.53925	4.8969	0.469612	0.271586	0	0	2.2525	4.64683	0.267037	0.344575	0.704535	0.502901	13.5876	18.2199	6.96998
A3-16	A1-16	CL	31.5568	12.7456	3.38991	12.0853	16.2406	6.75729	3.04879	0.0734958	1.47308	3.6396	7.48194	0.320922	0.85713	0.167033	0.162555	8.43515	17.4014		0.409404	0.678914	0.424122	12.7818	16.6954	7.10627
